# Supplementary material for: Cost-Effectiveness of Screening and Treating Chronic Hepatitis C Virus Infection in Zimbabwe
Source: Int J Environ Res Public Health. 2025 Mar 27;22(4):509. doi: 10.3390/ijerph22040509 (PMC12026964; doi:10.3390/ijerph22040509)
Supplement: Supplementary file 1 [file ijerph-22-00509-s001.zip]

Archive with 1 entries (1 files):
- ijerph-3435490-supplementary.pdf
